# Supplementary material for: The Administration of Inactivated and Stabilized Whole-Cells of Saccharomyces cerevisiae to Gestating Sows Improves Lactation Efficiency and Post-Weaning Antimicrobial Use
Source: Vet Sci. 2023 Sep 18;10(9):576. doi: 10.3390/vetsci10090576 (PMC10538003; doi:10.3390/vetsci10090576)
Supplement: Supplementary file 1 [file vetsci-10-00576-s001.zip]

Archive with 1 entries (1 files):
- vetsci-2553597-supplementary.mp4
